# Supplementary material for: Improved calculation method for dry modal analysis of four-stage centrifugal-pump rotor system based on concentrated-mass method
Source: PLoS One. 2024 Jun 28;19(6):e0306061. doi: 10.1371/journal.pone.0306061 (PMC11213302; doi:10.1371/journal.pone.0306061)
Supplement: S1 Table — (XLSX) [file pone.0306061.s001.xlsx]

## Sheet: Sheet1
length				1	2	3	4	5		x12	0.256
L1	0.106	a	1	7.95424e-07	1.41047e-06	1.4534e-06	1.08198e-06	4.91344e-07		x13	0.406
L2	0.15	s	2	1.41047e-06	2.85066e-06	3.10759e-06	2.36382e-06	1.08244e-06		x14	0.556
L3	0.15	s	3	1.4534e-06	3.10759e-06	3.76108e-06	3.02593e-06	1.41447e-06		x15	0.698
L4	0.15	s	4	1.08198e-06	2.36382e-06	3.02593e-06	2.70519e-06	1.33563e-06
L5	0.142	b	5	4.91344e-07	1.08244e-06	1.41447e-06	1.33563e-06	7.45039e-07		x21	0.544
L6	0.102	c								x22	0.256
			FM	1	2	3	4	5		x23	0.406
			1	4.46233e-06	7.42751e-06	7.65361e-06	5.6804e-06	3.24287e-06		x24	0.556
			2	7.91271e-06	1.50116e-05	1.63646e-05	1.241e-05	7.1441e-06		x25	0.698
			3	8.15358e-06	1.63646e-05	1.98058e-05	1.58861e-05	9.33548e-06
			4	6.06992e-06	1.24479e-05	1.59345e-05	1.42022e-05	8.81517e-06		x34	0.556
			5	2.75644e-06	5.70012e-06	7.44858e-06	7.01207e-06	4.91726e-06		x35 x45	0.698
	Four-stage centrifugal pump with back blade
				1	2	3	4			x12	0.32
L1	0.16	a	1	1.54123e-06	2.16736e-06	1.92654e-06	1.10776e-06			x13	0.48
L2	0.16	s	2	2.16736e-06	3.46777e-06	3.27512e-06	1.92654e-06			x14	0.64
L3	0.16	s	3	1.92654e-06	3.27512e-06	3.46777e-06	2.16736e-06
L4	0.16	s	4	1.10776e-06	1.92654e-06	2.16736e-06	1.54123e-06
L5	0.16	a								x23	0.48
										x24	0.64
			FM	1	2	3	4			x34	0.64
			1	9.24276e-06	1.18749e-05	1.05555e-05	6.64324e-06
			2	1.29976e-05	1.89999e-05	1.79444e-05	1.15535e-05
			3	1.15535e-05	1.79444e-05	1.89999e-05	1.29976e-05
			4	6.64324e-06	1.05555e-05	1.18749e-05	9.24276e-06
											0
											0
											0
											0
											0
											0
